# Supplementary material for: Predicting how pollinator behavior causes reproductive isolation
Source: Ecol Evol. 2022 Apr 19;12(4):e8847. doi: 10.1002/ece3.8847 (PMC9019001; doi:10.1002/ece3.8847)
Supplement: Supplementary file 2 — Appendix S4 [file ECE3-12-e8847-s001.xlsx]

## Sheet: Parameter worksheet
Data source	focal species	pollinator	ϕ (Relative frequency of total visits made by pollinator)	# focal plants	# non focal plants	f (relative frequency of focal plant)	# conspecific transitions	# Heterospecific transitions	H	ψ (proportion of visits to focal plant)	k (constancy)	ρ (preference)
Hopkins and Rausher, 2012 table S6	Phlox drummondii light-blue	Battus philenor	1	160	142	0.2439	73	87	0.54375	0.529801	-0.146339	0.554864
Hopkins and Rausher, 2012 table S6	Phlox drummondii Dark-red	Battus philenor	1	124	81	0.2439	95	29	0.233871	0.604878	0.363033	0.651916
Aldridge and Campbell, 2007, Table 1	Ipomopsis aggregata @ Grizzly Ridge	hummingbird	0.3	137	14	0.5	125	12	0.0875912	0.907285	0.0312316	0.81457
Aldridge and Campbell, 2007, Table 1	Ipomopsis tenuituba @ Grizzly Ridge	hummingbird	0.3	14	137	0.5	2	12	0.857143	0.0927152	0.239819	-0.81457
Aldridge and Campbell, 2007, Table 1	Ipomopsis aggregata @ Grizzly Ridge	hawkmoth	0.7	65	248	0.5	35	34	0.492754	0.207668	0.594123	-0.584665
Aldridge and Campbell, 2007, Table 1	Ipomopsis tenuituba @ Grizzly Ridge	hawkmoth	0.7	248	65	0.5	214	30	0.122951	0.792332	0.303044	0.584665
Aldridge and Campbell, 2007, Table 1	Ipomopsis aggregata @Poverty Gulch	hummingbird	0.6	150	4	0.5	144	6	0.04	0.974026	-0.219512	0.948052
Aldridge and Campbell, 2007, Table 1	Ipomopsis tenuituba @ Poverty Gulch	hummingbird	0.6	4	150	0.5	1	3	0.75	0.025974	0.851852	-0.948052
Aldridge and Campbell, 2007, Table 1	Ipomopsis aggregata @Poverty Gulch	hawkmoth	0.4	54	50	0.5	27	27	0.5	0.519231	-0.0384615	0.0384615
Aldridge and Campbell, 2007, Table 1	Ipomopsis tenuituba @ Poverty Gulch	hawkmoth	0.4	50	54	0.5	25	25	0.5	0.480769	0.0384615	-0.0384615
